# Supplementary material for: The Predictive Significance of Prognostic Nutritional Index and Serum Albumin/Globulin Ratio on the Overall Survival of Penile Cancer Patients Undergoing Penectomy
Source: Curr Oncol. 2022 Oct 11;29(10):7569–78. doi: 10.3390/curroncol29100596 (PMC9599963; doi:10.3390/curroncol29100596)
Supplement: Supplementary file 1 [file curroncol-29-00596-s001.zip]

Archive with 1 entries (1 files):
- curroncol-1907534-supplementary.xlsx
