# Supplementary material for: The Predictive Significance of Prognostic Nutritional Index and Serum Albumin/Globulin Ratio on the Overall Survival of Penile Cancer Patients Undergoing Penectomy
Source: Curr Oncol. 2022 Oct 11;29(10):7569–78. doi: 10.3390/curroncol29100596 (PMC9599963; doi:10.3390/curroncol29100596)
Supplement: Supplementary file 1 [file curroncol-29-00596-s001.zip › curroncol-1907534-supplementary.xlsx]

## Sheet: Sheet1
Hospital number	Follow-up months	Age	Surgical excision site	aCCI	ZPS	Leukocytes (10^9/L)	Lymphocytes (10^9/L)	Neutrophils (10^9/L)	Haemoglobin (g/L)	Platelets (10^9/L)	Total protein (g/L)	Albumin(g/L)	PNI	AGR	SII	NLR	PLR	Necrotic condition	Postoperative pathological type	T	N	Prognosis
674720	24	53	penis part	3	0	4.42	1.82	1.79	149	163	60.7	41.9	51	2.22872	160.313	0.983516	89.5604	0	Carcinoma in situ	is	0	1
668445	24	79	penis part	5	1	7.83	1.84	5.27	104	320	68.2	41	50.2	1.50735	916.522	2.86413	173.913	0	Verrucous squamous carcinoma	a	0	1
287683	118	48	all penis	2	0	6.3	2.2	3.3	146	146	58.8	39.9	50.9	2.11111	219	1.5	66.3636	0	Well-differentiated squamous cell carcinoma	1	0	1
281491	118	29	penis part	2	0	10.2	2	6.6	158	389	73.6	42.1	52.1	1.33651	1283.7	3.3	194.5	0	Well-differentiated squamous cell carcinoma	1	0	1
319313	110	55	all penis	3	0	6.55	1.98	3.89	153	149	70.6	45.5	55.4	1.81275	292.732	1.96465	75.2525	0	Moderately differentiated squamous cell carcinoma	2	0	1
276371	121	57	penis part	3	0	7	2.37	4.02	138	242	69.2	42	53.85	1.54412	410.481	1.6962	102.11	0	Verrucous squamous carcinoma	a	0	1
307517	112	71	penis part	5	0	4.2	1.85	1.51	112	218	64.9	37.8	47.05	1.39483	177.935	0.816216	117.838	0	Carcinoma in situ	is	0	1
194062	102	39	penis part	2	0	11.04	1.98	8.45	174	267	74.8	48.8	58.7	1.87692	1139.47	4.26768	134.848	0	Well-differentiated squamous cell carcinoma	1	0	1
303849	114	70	penis part	5	0	6.18	1.65	3.92	131	153	66.3	38.5	46.75	1.38489	363.491	2.37576	92.7273	0	Verrucous squamous carcinoma	a	0	1
92217	71	74	penis part	5	0	5.81	1.51	3.55	133	149	70.1	38.4	45.95	1.21136	350.298	2.35099	98.6755	0	Verrucous squamous carcinoma	a	0	0
386992	104	50	penis part	3	0	7.8	1.7	5.3	150	149	63.1	41.9	50.4	1.97642	464.529	3.11765	87.6471	0	Moderately differentiated squamous cell carcinoma	1	0	1
552688	50	61	penis part	4	0	9.01	2.8	4.98	147	264	70.7	44	58	1.64794	469.543	1.77857	94.2857	0	Well-differentiated squamous cell carcinoma	1	0	1
557976	50	60	penis part	4	0	6.47	2.18	3.46	140	231	72.6	48.1	59	1.96327	366.633	1.58716	105.963	1	Verrucous squamous carcinoma	a	0	1
330808	106	61	penis part	4	0	8.5	3.1	4.3	152	186	60.2	37.8	53.3	1.6875	258	1.3871	60	0	Well-differentiated squamous cell carcinoma	1	0	1
640739	20	59	all penis	3	0	7.28	1.63	5.08	149	243	63.6	38.6	46.75	1.544	757.325	3.11656	149.08	0	Well-differentiated squamous cell carcinoma	1	0	0
601645	41	58	penis part	3	0	5.31	1.26	3.54	141	143	64.3	39.9	46.2	1.63525	401.762	2.80952	113.492	0	Verrucous squamous carcinoma	a	0	1
445304	77	57	penis part	3	0	5.1	1.3	2.9	134	177	66	38.4	44.9	1.3913	394.846	2.23077	136.154	0	Moderately differentiated squamous cell carcinoma	2	0	1
402536	88	60	all penis	4	0	7.58	2.13	4.52	121	292	67.2	42	52.65	1.66667	619.643	2.12207	137.089	0	Moderately differentiated squamous cell carcinoma	2	0	1
488477	15	59	penis part	3	0	6.83	1.41	4.61	145	195	67.9	41.4	48.45	1.56226	637.553	3.2695	138.298	0	Well-differentiated squamous cell carcinoma	1	1	0
436189	79	60	penis part	4	0	4.74	1.98	1.9	147	226	75.2	49.1	59	1.88123	216.869	0.959596	114.141	0	Verrucous squamous carcinoma	a	0	1
584478	44	60	penis part	4	0	9.97	1.77	7.56	148	264	74.4	44.5	53.35	1.48829	1127.59	4.27119	149.153	0	Verrucous squamous carcinoma	a	0	1
353808	100	48	penis part	2	0	5.86	2.04	3.06	143	190	75.3	41.3	51.5	1.21471	285	1.5	93.1373	0	Well-differentiated squamous cell carcinoma	1	0	1
457775	72	58	penis part	3	0	18.3	2	14.54	112	225	66.5	37.7	47.7	1.30903	1635.75	7.27	112.5	0	Well-differentiated squamous cell carcinoma	1	0	1
390190	90	59	penis part	3	0	6.9	2	3.8	139	157	55.6	35.6	45.6	1.78	298.3	1.9	78.5	0	Well-differentiated squamous cell carcinoma	1	0	1
766851	1	57	penis part	3	0	6.05	1.36	3.92	129	173	66.8	37.1	43.9	1.24916	498.647	2.88235	127.206	0	Moderately differentiated squamous cell carcinoma	1	0	1
450446	7	52	penis part	3	0	8.1	1.9	4.5	139	198	64.1	30.4	39.9	0.902077	468.947	2.36842	104.211	0	Well-differentiated squamous cell carcinoma	2	0	0
322031	109	46	penis part	2	0	8.2	0.4	7.5	143	145	65.8	42.3	44.3	1.8	2718.75	18.75	362.5	0	Verrucous squamous carcinoma	a	0	1
652561	27	49	penis part	2	0	7.52	2.23	4.64	140	216	69.7	47.9	59.05	2.19725	449.435	2.08072	96.861	0	Verrucous squamous carcinoma	a	0	1
589980	42	50	penis part	3	0	7.9	1.73	5.46	116	347	69.3	32.7	41.35	0.893443	1095.16	3.15607	200.578	0	Moderately differentiated squamous cell carcinoma	1	0	1
614649	38	54	penis part	3	0	4.6	1.31	2.78	157	172	65.3	39.5	46.05	1.53101	365.008	2.12214	131.298	0	Moderately differentiated squamous cell carcinoma	1	0	1
532283	55	55	all penis	3	0	7.35	2.13	4.32	108	289	64.5	36.3	46.95	1.28723	586.141	2.02817	135.681	0	Verrucous squamous carcinoma	a	0	1
608525	31	44	penis part	2	0	5.89	1.72	2.39	132	258	62.3	39	47.6	1.67382	358.5	1.38953	150	0	Verrucous squamous carcinoma	a	0	1
357572	99	48	penis part	2	0	5.96	2.02	3.32	161	325	68.5	44.4	54.5	1.84232	534.158	1.64356	160.891	0	Well-differentiated squamous cell carcinoma	1	0	1
471537	70	52	penis part	3	0	5.13	1.69	3.07	144	257	66.8	43.7	52.15	1.89177	466.858	1.81657	152.071	0	Moderately differentiated squamous cell carcinoma	2	1	1
141268	60	67	penis part	4	0	9.16	1.29	6.65	130	197	69.4	38.9	45.35	1.27541	1015.54	5.15504	152.713	0	Verrucous squamous carcinoma	a	0	0
505972	45	57	all penis	3	0	2.87	0.96	1.54	106	178	67.8	33.5	38.3	0.976676	285.542	1.60417	185.417	0	Verrucous squamous carcinoma	a	0	1
644933	31	62	penis part	4	0	8.8	1.89	5.86	151	180	73.7	45.7	55.15	1.63214	558.095	3.10053	95.2381	0	Verrucous squamous carcinoma	a	0	1
265798	124	66	penis part	4	0	6.6	2	3.7	121	134	70.7	41.1	51.1	1.38851	247.9	1.85	67	0	Moderately differentiated squamous cell carcinoma	2	0	1
766551	2	58	all penis	3	0	8.2	2.85	4.37	132	273	76.1	36.7	50.95	0.931472	418.6	1.53333	95.7895	0	Well-differentiated squamous cell carcinoma	2	1	1
701379	1	57	penis part	3	0	6.75	2	3.92	107	271	76.2	38.8	48.8	1.03743	531.16	1.96	135.5	0	Carcinoma in situ	is	0	0
538327	55	68	penis part	4	0	5.97	2.6	2.79	146	180	68	43	56	1.72	193.154	1.07308	69.2308	0	Carcinoma in situ	is	0	1
346574	102	56	penis part	3	0	6.5	1.6	3.9	96	258	68.8	33.2	41.2	0.932584	628.875	2.4375	161.25	0	Verrucous squamous carcinoma	a	0	1
469392	4	88	all penis	6	0	10.67	1.53	8.17	126	177	62.6	36	43.65	1.35338	945.157	5.33987	115.686	1	Poorly differentiated squamous carcinoma	4	0	0
653683	5	90	all penis	6	1	16.49	1.3	13.22	111	210	66.2	36.5	43	1.22896	2135.54	10.1692	161.538	1	Poorly differentiated squamous carcinoma	2	0	0
666853	26	61	penis part	4	0	4.89	1.52	2.82	148	181	67.9	45.3	52.9	2.00442	335.803	1.85526	119.079	0	Well-differentiated squamous cell carcinoma	3	0	1
466302	72	60	penis part	4	0	10.37	3.38	6.17	136	223	70.2	41.1	58	1.41237	407.074	1.82544	65.9763	0	Verrucous squamous carcinoma	a	0	1
62297	96	63	penis part	4	0	6.05	0.97	4.39	162	188	70.4	46.3	51.15	1.92116	850.845	4.52577	193.814	0	Verrucous squamous carcinoma	a	0	1
489953	11	56	penis part	3	0	9.94	1.62	5.21	147	262	75.7	34.3	42.4	0.828502	842.605	3.21605	161.728	0	Moderately differentiated squamous cell carcinoma	1	1	0
337331	103	44	penis part	2	0	8.36	2.49	5.11	135	284	70.8	43.3	55.75	1.57455	582.827	2.05221	114.056	0	Well-differentiated squamous cell carcinoma	2	0	1
638841	44	56	penis part	3	0	17.54	2.17	14.16	107	388	62.5	39	49.85	1.65957	2531.83	6.52535	178.802	0	Moderately differentiated squamous cell carcinoma	1	0	1
603448	7	69	penis part	4	0	6.11	1.56	4.16	138	131	74.2	43.9	51.7	1.44884	349.333	2.66667	83.9744	0	Well-differentiated squamous cell carcinoma	1	0	1
59468	11	64	penis part	4	0	4.11	1.66	1.84	139	205	67.8	40	48.3	1.43885	227.229	1.10843	123.494	0	Poorly differentiated squamous carcinoma	2	1	0
158607	9	70	penis part	5	0	4.98	2.62	1.59	108	56	63.6	30.8	43.9	0.939024	33.9847	0.60687	21.374	0	Verrucous squamous carcinoma	a	0	0
471346	70	65	penis part	4	0	7.56	1.56	5.2	110	284	63.5	32.9	40.7	1.07516	946.667	3.33333	182.051	0	Verrucous squamous carcinoma	a	0	1
525899	30	75	penis part	5	0	5.5	1.31	3.71	130	246	61.8	37.1	43.65	1.50202	696.687	2.83206	187.786	0	Poorly differentiated squamous carcinoma	2	0	0
462767	73	72	penis part	5	0	5.52	1.44	3.2	160	200	62.5	38	45.2	1.55102	444.444	2.22222	138.889	0	Verrucous squamous carcinoma	a	0	1
517945	61	53	penis part	3	0	11.15	2.1	8.25	137	162	57.9	40	50.5	2.23464	636.429	3.92857	77.1429	0	Verrucous squamous carcinoma	a	0	1
367656	97	51	penis part	3	0	7.97	1.97	5.07	152	173	63.6	37.2	47.05	1.40909	445.234	2.5736	87.8173	0	Verrucous squamous carcinoma	2	0	1
734079	7	48	penis part	2	0	6.14	2.2	3.37	141	300	68	44.8	55.8	1.93103	459.545	1.53182	136.364	1	Carcinoma in situ	is	0	1
397470	88	70	penis part	4	0	8.36	1.18	6.33	139	237	64.5	39.4	45.3	1.56972	1271.36	5.36441	200.847	0	Moderately differentiated squamous cell carcinoma	2	0	1
501263	63	56	penis part	3	0	9.88	1.91	7.15	157	245	64.1	42.4	51.95	1.95392	917.147	3.74346	128.272	0	Carcinoma in situ	is	0	1
297121	112	51	penis part	3	0	7	1.6	4.6	133	146	64.2	36.2	44.2	1.29286	419.75	2.875	91.25	0	Verrucous squamous carcinoma	a	0	1
600700	40	64	penis part	4	0	7.48	1.62	5.18	125	219	64.7	39.2	47.3	1.53725	700.259	3.19753	135.185	0	Verrucous squamous carcinoma	a	0	1
274602	122	38	penis part	2	0	6.6	2.4	3.4	156	188	76.1	46.2	58.2	1.54515	266.333	1.41667	78.3333	0	Well-differentiated squamous cell carcinoma	1	0	1
319476	110	72	penis part	5	0	5.36	1.34	2.91	129	177	70.3	37.5	44.2	1.14329	384.381	2.17164	132.09	0	Well-differentiated squamous cell carcinoma	1	0	1
264336	123	60	penis part	4	0	5.01	2.15	2.29	128	103	67.2	41	51.75	1.56489	109.707	1.06512	47.907	0	Well-differentiated squamous cell carcinoma	1	0	1
580725	46	62	penis part	4	0	10.65	1.33	7.53	129	154	61.7	36.8	43.45	1.47791	871.895	5.66165	115.789	1	Verrucous squamous carcinoma	a	0	1
726240	12	54	penis part	3	0	10.84	2.38	7.63	147	258	67.8	40.4	52.3	1.47445	827.118	3.20588	108.403	0	Verrucous squamous carcinoma	a	0	1
702005	17	43	penis part	2	0	5.06	2.09	2.55	155	133	66.4	44.2	54.65	1.99099	162.273	1.2201	63.6364	0	Verrucous squamous carcinoma	a	0	1
238977	131	65	penis part	4	0	6.72	1.24	4.53	144	185	65.8	36.9	43.1	1.27682	675.847	3.65323	149.194	0	Verrucous squamous carcinoma	a	0	1
231869	7	73	penis part	5	0	5.07	1.41	2.99	122	213	65.2	36.4	43.45	1.26389	451.681	2.12057	151.064	0	Well-differentiated squamous cell carcinoma	1	0	0
685738	22	47	penis part	2	0	4.53	1.53	2.41	139	220	66.4	42.1	49.75	1.73251	346.536	1.57516	143.791	1	Well-differentiated squamous cell carcinoma	1	0	1
308414	112	71	penis part	5	0	6.97	1.96	3.61	133	354	67.7	37.3	47.1	1.22697	652.01	1.84184	180.612	0	Carcinoma in situ	is	0	1
316127	109	47	penis part	2	0	6.87	2.43	3.82	133	288	61	38.3	50.45	1.68722	452.741	1.57202	118.519	0	Moderately differentiated squamous cell carcinoma	2	0	1
335056	105	62	penis part	4	0	8.58	2.1	5.09	137	99	63.1	35.9	46.4	1.31985	239.957	2.42381	47.1429	0	Well-differentiated squamous cell carcinoma	1	0	1
180216	138	42	penis part	2	0	5.35	2.45	2.35	146	200	69.1	44.8	57.05	1.84362	191.837	0.959184	81.6327	0	Verrucous squamous carcinoma	a	0	1
311285	111	76	all penis	5	0	6.54	1.45	4.46	66	365	74.7	34.1	41.35	0.839901	1122.69	3.07586	251.724	0	Well-differentiated squamous cell carcinoma	1	0	1
311109	111	57	penis part	3	0	10.1	2.4	6.3	153	271	73.9	44.5	56.5	1.51361	711.375	2.625	112.917	0	Verrucous squamous carcinoma	a	0	1
279889	119	57	penis part	3	0	6.8	1.2	4.8	154	171	65	40.4	46.4	1.64228	684	4	142.5	0	Carcinoma in situ	is	0	1
707899	13	63	penis part	4	0	3.93	1.16	2.4	117	81	66.5	36.9	42.7	1.24662	167.586	2.06897	69.8276	0	Moderately differentiated squamous cell carcinoma	1	0	1
737982	9	80	penis part	6	1	5.81	1.13	3.89	139	162	55.6	34.3	39.95	1.61033	557.681	3.44248	143.363	0	Verrucous squamous carcinoma	a	0	1
217061	70	70	all penis	5	0	14.35	2	10.56	114	309	55.2	33	43	1.48649	1631.52	5.28	154.5	0	Verrucous squamous carcinoma	a	0	0
105114	61	41	penis part	2	0	11.02	2.77	7.35	145	261	70.3	41	54.85	1.39932	692.545	2.65343	94.2238	0	Well-differentiated squamous cell carcinoma	1	0	1
411389	85	63	all penis	4	0	7.38	2.09	4.4	120	247	60.5	35.2	45.65	1.3913	520	2.10526	118.182	0	Moderately differentiated squamous cell carcinoma	2	0	1
611076	38	49	all penis	2	0	13.03	2.7	9.36	114	306	82	39.7	53.2	0.938534	1060.8	3.46667	113.333	0	Carcinoma in situ	is	0	1
496610	65	47	all penis	2	0	19.35	1.03	17.37	131	326	63.4	43.4	48.55	2.17	5497.69	16.8641	316.505	0	Moderately differentiated squamous cell carcinoma	2	0	1
372349	96	60	penis part	4	0	6.62	2.5	3.22	136	225	66.7	41.8	54.3	1.67871	289.8	1.288	90	0	Carcinoma in situ	is	0	1
348290	102	45	penis part	2	0	7.8	2.6	4.2	156	226	72.8	41.6	54.6	1.33333	365.077	1.61538	86.9231	0	Verrucous squamous carcinoma	a	0	1
355925	58	76	penis part	5	0	5.14	1.37	3.19	131	187	63.9	36.4	43.25	1.32364	435.423	2.32847	136.496	1	Moderately differentiated squamous cell carcinoma	2	0	1
504319	61	43	penis part	2	0	6.6	1.84	4.02	170	129	63.4	40.1	49.3	1.72103	281.837	2.18478	70.1087	0	Verrucous squamous carcinoma	a	0	1
696445	19	61	penis part	4	0	6.11	1.81	3.83	167	188	68.9	41.9	50.95	1.55185	397.812	2.11602	103.867	0	Well-differentiated squamous cell carcinoma	1	0	1
604042	39	70	penis part	5	0	7.39	1.13	5.56	124	163	65.4	40	45.65	1.5748	802.018	4.92035	144.248	0	Moderately differentiated squamous cell carcinoma	2	0	1
456081	75	43	penis part	2	0	4.67	1.44	2.74	147	101	63.6	45.4	52.6	2.49451	192.181	1.90278	70.1389	0	Verrucous squamous carcinoma	a	0	1
450756	75	47	penis part	2	0	5.93	1.76	3.6	130	194	68.2	41	49.8	1.50735	396.818	2.04545	110.227	0	Verrucous squamous carcinoma	a	0	1
614550	38	44	penis part	2	0	12.31	3.07	6.14	157	235	69.3	38.3	53.65	1.23548	470	2	76.5472	0	Verrucous squamous carcinoma	a	0	1
378087	93	62	penis part	4	0	8.1	1.5	5.5	123	161	66.1	39.5	47	1.48496	590.333	3.66667	107.333	0	Verrucous squamous carcinoma	a	0	1
697412	18	54	penis part	3	0	5.71	1.33	3.62	140	351	67.4	42.9	49.55	1.75102	955.353	2.7218	263.91	0	Well-differentiated squamous cell carcinoma	1	0	1
547539	52	60	penis part	4	0	5.94	1.47	3.78	150	177	70.6	44.5	51.85	1.70498	455.143	2.57143	120.408	0	Well-differentiated squamous cell carcinoma	1	0	1
681639	23	50	penis part	3	0	4.64	1.28	2.98	134	169	63.2	40.2	46.6	1.74783	393.453	2.32812	132.031	0	Verrucous squamous carcinoma	a	0	1
623026	36	39	penis part	2	0	5.11	2.52	2.2	155	185	70.5	42.6	55.2	1.52688	161.508	0.873016	73.4127	0	Well-differentiated squamous cell carcinoma	1	1	1
642478	31	57	all penis	3	0	4.39	1.28	2.55	138	208	65	38.3	44.7	1.43446	414.375	1.99219	162.5	1	Carcinoma in situ	is	0	1
427260	81	45	penis part	2	0	8.2	2.2	4.9	112	169	45.9	30.8	41.8	2.03974	376.409	2.22727	76.8182	0	Well-differentiated squamous cell carcinoma	1	0	1
408106	85	59	penis part	3	0	3.52	0.8	2.25	109	162	78.1	40.8	44.8	1.09383	455.625	2.8125	202.5	0	Moderately differentiated squamous cell carcinoma	2	0	1
437677	51	71	all penis	5	0	9.35	1.06	7.66	125	256	57	37.7	43	1.95337	1849.96	7.22642	241.509	0	Well-differentiated squamous cell carcinoma	1	0	0
550020	51	60	all penis	4	0	5.13	1.7	2.66	129	213	64	37.4	45.9	1.40602	333.282	1.56471	125.294	0	Verrucous squamous carcinoma	a	0	1
338238	69	57	penis part	3	0	5.99	1.56	3.78	147	211	64.1	41.5	49.3	1.83628	511.269	2.42308	135.256	0	Verrucous squamous carcinoma	a	0	1
444897	66	72	penis part	5	0	7.55	1.91	4.54	154	187	68.7	39.1	48.65	1.32095	444.492	2.37696	97.9058	0	Carcinoma in situ	is	0	1
343412	102	42	penis part	2	0	5.82	1.69	3.59	156	201	70.6	46.6	55.05	1.94167	426.976	2.12426	118.935	0	Verrucous squamous carcinoma	a	0	1
407115	87	48	penis part	2	0	9.5	3.4	5.3	144	304	68.9	45.2	62.2	1.90717	473.882	1.55882	89.4118	0	Well-differentiated squamous cell carcinoma	1	0	1
463077	19	65	penis part	4	0	9.03	2.31	5.92	132	293	69.7	38.8	50.35	1.25566	750.892	2.56277	126.84	0	Well-differentiated squamous cell carcinoma	1	0	0
639027	32	61	penis part	4	0	5.37	1.46	3.55	137	165	59.4	35.6	42.9	1.4958	401.199	2.43151	113.014	0	Verrucous squamous carcinoma	a	0	1
708335	14	64	all penis	4	0	9.37	2.09	4.99	136	353	74.6	43.2	53.65	1.3758	842.809	2.38756	168.9	0	Verrucous squamous carcinoma	a	0	1
576717	47	65	penis part	4	0	5.47	2.34	2.63	146	165	65.7	39.5	51.2	1.50763	185.449	1.12393	70.5128	0	Moderately differentiated squamous cell carcinoma	2	0	1
515723	59	51	penis part	3	0	3.32	1.1	1.95	138	120	64.2	38.8	44.3	1.52756	212.727	1.77273	109.091	0	Well-differentiated squamous cell carcinoma	1	0	1
612555	37	65	all penis	4	0	7.42	1.41	5.24	118	187	71.8	41.2	48.25	1.34641	694.95	3.71631	132.624	0	Moderately differentiated squamous cell carcinoma	2	0	1
543887	54	51	penis part	3	0	8.38	2.4	5.3	140	315	61.8	39.8	51.8	1.80909	695.625	2.20833	131.25	0	Moderately differentiated squamous cell carcinoma	2	0	1
695975	19	52	all penis	3	0	7.61	2.29	4.32	151	211	63.8	37.8	49.25	1.45385	398.044	1.88646	92.1397	0	Moderately differentiated squamous cell carcinoma	2	0	1
596492	40	69	all penis	4	0	12.19	3.31	7.89	110	373	75	41.7	58.25	1.25225	889.115	2.38369	112.689	1	Moderately differentiated squamous cell carcinoma	2	0	1
603362	40	66	penis part	4	0	7.1	1.48	4.92	143	248	69.5	41.4	48.8	1.47331	824.432	3.32432	167.568	0	Verrucous squamous carcinoma	a	0	1
731428	10	69	penis part	4	0	6.44	1.58	4.23	144	175	67.5	41.5	49.4	1.59615	468.513	2.67722	110.759	0	Moderately differentiated squamous cell carcinoma	2	0	1
700148	17	63	penis part	4	0	8.42	2	5.2	147	323	75.3	40.4	50.4	1.15759	839.8	2.6	161.5	0	Well-differentiated squamous cell carcinoma	1	1	1
734899	2	63	penis part	4	0	8.76	2.73	4.61	142	236	64.2	39.6	53.25	1.60976	398.52	1.68864	86.4469	0	Well-differentiated squamous cell carcinoma	2	0	1
542048	54	48	all penis	2	0	19.91	2.47	16.27	109	629	71.9	32.5	44.85	0.824873	4143.25	6.58704	254.656	1	Moderately differentiated squamous cell carcinoma	2	1	1
Survive：1
Die：0
